# Supplementary material for: Free Radical-Mediated Protein Radical Formation in Differentiating Monocytes
Source: Int J Mol Sci. 2021 Sep 15;22(18):9963. doi: 10.3390/ijms22189963 (PMC8468151; doi:10.3390/ijms22189963)
Supplement: Supplementary file 1 [file ijms-22-09963-s001.zip]

Archive with 1 entries (1 files):
- ijms-1356872-supplementary.pdf
